# Supplementary material for: SMRT Sequencing Enables High-Throughput Identification of Novel AAVs from Capsid Shuffling and Directed Evolution
Source: Genes (Basel). 2023 Aug 21;14(8):1660. doi: 10.3390/genes14081660 (PMC10454592; doi:10.3390/genes14081660)
Supplement: Supplementary file 1 [file genes-14-01660-s001.zip]

Archive with 1 entries (1 files):
- genes-2544982-supplementary.pdf
